# Supplementary material for: A Systematic Review and Meta-Analysis of Utility-Based Quality of Life in Chronic Kidney Disease Treatments
Source: PLoS Med. 2012 Sep 11;9(9):e1001307. doi: 10.1371/journal.pmed.1001307 (PMC3439392; doi:10.1371/journal.pmed.1001307)
Supplement: Table S1 — Study details for the 326 utilities. (XLS) [file pmed.1001307.s001.xls]

## Sheet: Sheet1
Author	Publication Year	Study type	N	Mean Age	Gender	Region of Origin	Treatment modality			Time since initiation of this modality (yrs)	Kt/V (Dialysis)	% Living Donor (KTx)	% Diabetic
				(Years)	(% Male)		Primary	Secondary	Tertiary
Peng, Yu-Sen	2010	Cohort	585	45-64	1-50	Other	Dialysis	HD	Conventional	3			1-33
Peng, Yu-Sen	2010	Cohort	303	45-64	1-50	Other	Dialysis	HD	Conventional	2			34-66
Kusleikaite, Neda	2010	Cohort	183	45-64	51-99	Europe	Dialysis	HD	Conventional	1	1.3
Diamant, Michael J.	2010	Cross-sectional	101	≥65	51-99	North America	Dialysis	HD	Conventional	1	1.87		34-66
Diamant, Michael J.	2010	Cross-sectional	101	≥65	51-99	North America	Dialysis	HD	Conventional	2	1.68		34-66
Lacson, Eduardo, Jr.	2010	Cross-sectional	44395	45-64	51-99	North America	Dialysis	HD	Conventional
Santos, P. R.	2010	Cross-sectional	166	<45	51-99	Other	Dialysis	HD	Conventional	3	1.5		1-33
Chen, C. K.	2010	Cross-sectional	130	45-64	1-50	Other	Dialysis	HD	Conventional	3
Chen, C. K.	2010	Cross-sectional	70	45-64	51-99	Other	Dialysis	HD	Conventional	3
Cruz, Luciane Nascimento	2010	Cross-sectional	25	45-64	51-99	Other	Dialysis	HD	Conventional				34-66
Cruz, Luciane Nascimento	2010	Cross-sectional	45	45-64	51-99	Other	Dialysis	HD	Conventional				1-33
Mustata, S.	2010	RCT	10		51-99	North America	CKD						1-33
Mustata, S.	2010	RCT	10		51-99	North America	CKD						1-33
De Moura Reboredo, M.	2010	Cohort	14	45-64	1-50	Other	Dialysis	HD	Conventional	3			1-33
Davison, S. N.	2010	Cohort	253			North America	Other	Mixed
Saban, K. L.	2010	Cross-sectional	314	45-64	100	North America	Dialysis	HD	Conventional	2
Saban, K. L.	2010	Cross-sectional	3300	45-64	100	Other	Dialysis	HD	Conventional	2
Tajima, R.	2010	Cross-sectional	158	45-64		Other	CKD
Tajima, R.	2010	Cross-sectional	72	45-64		Other	CKD
Tajima, R.	2010	Cross-sectional	71	45-64		Other	CKD
Nowicki, Michal	2010	Cohort	33	45-64	51-99	Europe	Dialysis	HD	Conventional	2			1-33
Weng, Li-Chueh	2010	Cross-sectional	150	<45	1-50	Other	Transplant			3		2
Shrestha, A.	2010	Cross-sectional	58	<45	51-99	Europe	Transplant			2		5	1-33
Gentile, S.	2010	Cross-sectional	832	45-64	51-99	Europe	Dialysis			3			1-33
Gentile, S.	2010	Cross-sectional	1061	45-64	51-99	Europe	Transplant			3			1-33
Goma, A. S.	2010	Cross-sectional	96	45-64	51-99	Europe	Dialysis	HD	Conventional
Gumprecht, J.	2010	Case-control	54	45-64	51-99	Europe	Dialysis	HD	Conventional	2	1.1		100
Gumprecht, J.	2010	Case-control	60	45-64	51-99	Europe	Dialysis	HD	Conventional	2	1.2		0
Prasad GV	2010	Cross-sectional	124	45-64	51-99	North America	Transplant			3		3	1-33
Prasad GV	2010	Cross-sectional	43	45-64	51-99	North America	Transplant			2		3	1-33
Prasad GV	2010	Cross-sectional	64	45-64	1-50	North America	Transplant			3		3	1-33
Davidson, S.N.	2010	Cohort	591	45-64	51-99	North America	Dialysis	HD	Conventional	2	1.6		1-33
Kawada, Noritaka	2009	Cohort	24	<45	51-99	Other	Transplant			3
Beretta, Eleonora	2009	Case-control	48		100	Europe	Dialysis			2
Beretta, Eleonora	2009	Case-control	51		51-99	Europe	Dialysis			2
Afsar, Baris	2009	Cross-sectional	151	45-64	1-50	Europe	Dialysis	HD	Conventional	3			1-33
Afsar, Baris	2009	Cross-sectional	37	45-64	1-50	Europe	Dialysis	HD	Conventional	3			1-33
Bossola, Maurizio	2009	Cross-sectional	58	45-64	51-99	Europe	Dialysis	HD	Conventional	3			1-33
Bossola, Maurizio	2009	Cross-sectional	33	≥65	51-99	Europe	Dialysis	HD	Conventional	2			1-33
Bossola, Maurizio	2009	Cross-sectional	18	45-64	51-99	Europe	Dialysis	HD	Conventional	2			34-66
Neri, Luca	2009	Cross-sectional	40	45-64	100	North America	Dialysis	HD	Conventional				1-33
Fassett, Robert G.	2009	Cross-sectional	120	45-64	51-99	Other	CKD						1-33
Santos, Paulo R.	2009	Cross-sectional	92	<45	51-99	Other	Dialysis	HD	Conventional	2			1-33
Basok, Erem K.	2009	Case-control	21	45-64	0	Europe	Dialysis	PD
Basok, Erem K.	2009	Case-control	24	<45	0	Europe	Dialysis	HD	Conventional	3
Basok, Erem K.	2009	Case-control	20	<45	0	Europe	Transplant
Basok, Erem K.	2009	Case-control	21	45-64	0	Europe	CKD
Lew-Starowicz, Michal	2009	Cross-sectional	112		51-99	Europe	Dialysis	HD	Conventional				1-33
Yong, D. S. P.	2009	Cross-sectional	134	45-64	51-99	Other	Dialysis						34-66
Yong, D. S. P.	2009	Cross-sectional	45	≥65	1-50	Other	Conservative						34-66
Cafazzo, Joseph A.	2009	Cross-sectional	153	45-64	51-99	North America	Dialysis	HD	Conventional	3			1-33
Cafazzo, Joseph A.	2009	Cross-sectional	56	45-64	51-99	North America	Dialysis	HD	Home	2			1-33
Finkelstein, Fredric O.	2009	Cross-sectional	229	≥65	51-99	North America	CKD						34-66
Finkelstein, Fredric O.	2009	Cross-sectional	223	≥65	51-99	North America	CKD						34-66
Finkelstein, Fredric O.	2009	Cross-sectional	221	≥65	51-99	North America	CKD						34-66
Finkelstein, Fredric O.	2009	Cross-sectional	284	≥65	51-99	North America	CKD						34-66
Seica, Anca	2009	Cross-sectional	606	45-64	51-99	Europe	Dialysis	HD	Conventional	3	1.4		1-33
Aasebo, Willy	2009	Case-control	131	<45	1-50	Europe	Transplant			2			1-33
Thong, Melissa S. Y.	2009	Cross-sectional	1010	45-64	51-99	Europe	Dialysis	HD	Conventional		3.4		1-33
Thong, Melissa S. Y.	2009	Cross-sectional	543	45-64	51-99	Europe	Dialysis	PD			2.3		1-33
Rambod, Mehdi	2009	Cohort	688	45-64	51-99	North America	Dialysis	HD	Conventional	2			34-66
Han, Seung Seok	2009	Cross-sectional	444	≥65	1-50	Other	CKD						1-33
Punal Rioboo, J.	2009	Cross-sectional	61		51-99	Europe	Dialysis	HD	Conventional				1-33
Punal Rioboo, J.	2009	Cross-sectional	24		51-99	Europe	Dialysis	HD	Short daily				1-33
Hallinen, Taru	2009	Cross-sectional	19	45-64	1-50	Europe	Dialysis	HD	Conventional				1-33
Hallinen, Taru	2009	Cross-sectional	10	45-64	51-99	Europe	Dialysis	PD					34-66
Bohlke, Maristela	2009	Cross-sectional	272	<45	51-99	Other	Transplant			2		3	1-33
Kontodimopoulos, N.	2009	Cross-sectional	642	45-64	51-99	Europe	Dialysis	HD	Conventional	3			1-33
Kontodimopoulos, N.	2009	Cross-sectional	65	45-64	51-99	Europe	Dialysis	PD		3			1-33
Kontodimopoulos, N.	2009	Cross-sectional	167	<45	51-99	Europe	Transplant			2			1-33
Manns, B. J.	2009	RCT	25	45-64	51-99	North America	Dialysis	HD		2			34-66
Manns, B. J.	2009	RCT	26	45-64	51-99	North America	Dialysis	HD		3			34-66
Arenas, V. G.	2009	Cross-sectional	79	45-64	1-50	Other	Dialysis	HD	Conventional	2			1-33
Arenas, V. G.	2009	Cross-sectional	22	45-64	1-50	Other	Dialysis	PD	CCPD	2			1-33
Davidson, S.N.	2009	Cross-sectional	185	45-64	1-50	North America	Mixed						1-33
Santos, Paulo Roberto	2008	Cross-sectional	174	<45	51-99	Other	Dialysis	HD	Conventional	2	1.49
Bohlke, Maristela	2008	Cross-sectional	140	45-64	1-50	Other	Dialysis			2			1-33
Gataa, Ridha	2008	Cross-sectional	134	45-64	51-99	Other	Dialysis	HD	Conventional	2			1-33
Malagoni, Anna Maria	2008	Case-control	13	45-64	100	Europe	Dialysis	HD	Conventional	3			1-33
Malagoni, Anna Maria	2008	Case-control	7	≥65	51-99	Europe	Dialysis	HD	Conventional	3			1-33
Mau, Lih-Wen	2008	Cross-sectional	51	45-64	1-50	Other	Dialysis	PD		2	2		1-33
Mau, Lih-Wen	2008	Cross-sectional	182	45-64	1-50	Other	Dialysis	HD	Conventional	2	1.3		1-33
Bilgic, Ayse	2008	Cross-sectional	60	45-64	51-99	Europe	Dialysis	PD	CAPD	2	2.1
Saracino, A.	2008	Cohort	128	45-64	51-99	Europe	Transplant						1-33
Saracino, A.	2008	Cohort	102	45-64	51-99	Europe	CKD						1-33
Goetzmann, L et al	2008	Cross-sectional	187	45-64	51-99	Europe	Transplant			3			1-33
Malmstrom, Raija K.	2008	Cross-sectional	33	45-64	100	Europe	Dialysis	HD	Home	2			34-66
Malmstrom, Raija K.	2008	Cross-sectional	32	45-64	51-99	Europe	Dialysis	HD	Conventional	2			1-33
Song, Yun Seob	2008	Case-control	38	45-64	0	Other	Dialysis	HD	Conventional	3			34-66
Fukuhara, Shunichi	2008	Cohort	487	45-64	51-99	Other	Dialysis	HD	Conventional				1-33
Procaccini, D. A.	2008	Cross-sectional	62	45-64	51-99	Europe	Dialysis	HD	Conventional	2			1-33
Procaccini, D. A.	2008	Cross-sectional	62	45-64	1-50	Europe	Dialysis	PD		2			1-33
Procaccini, D. A.	2008	Cross-sectional	47		1-50	Europe	Transplant			2
Procaccini, D. A.	2008	Cross-sectional	87	45-64	1-50	Europe	CKD			2			1-33
Rodriguez, Agustin Martin	2008	Cohort	31	<45	51-99	Europe	Transplant			1
Neyra, M. R.	2008	Cross-sectional	45			Europe	Dialysis	PD	CAPD	2
Neyra, M. R.	2008	Cross-sectional	44			Europe	Dialysis	PD	CCPD	2
McMurray, A.	2008	Cohort	22	≥65	51-99	Other	Dialysis	HD	Conventional	2
Murtagh, F	2008	Cross-sectional	72			Europe	Conservative						1-33
Alexander, Marcus	2007	RCT	48		1-50	North America	CKD
Perez San Gregorio, M. A.	2007	Cohort	28	<45	51-99	Europe	Transplant			1			1-33
Lausevic, Mirjana	2007	Cross-sectional	67	45-64	51-99	Europe	Dialysis	PD	CAPD	2			34-66
Zhang, Ai-Hua	2007	Cross-sectional	654	45-64	51-99	Other	Dialysis	HD	Conventional				1-33
Zhang, Ai-Hua	2007	Cross-sectional	408	45-64	1-50	Other	Dialysis	PD					1-33
Kalantar-Zadeh, K.	2007	Cross-sectional	156	45-64	51-99	North America	Dialysis	HD	Conventional	2	1.6		34-66
Kalantar-Zadeh, K.	2007	Cross-sectional	33	45-64	1-50	North America	Dialysis	HD	Conventional	2	1.72		67-99
Sorensen, V. R.	2007	Case-control	38	45-64	51-99	Europe	Dialysis						100
Sorensen, V. R.	2007	Case-control	40	45-64	100	Europe	Dialysis						0
Sandoval-Jurado, Luis	2007	Cross-sectional	48	45-64	51-99	Other	Dialysis	PD	CAPD
Kusleikaite, Neda	2007	Cross-sectional	61	<45	51-99	Europe	Transplant			2
Noohi, S.	2007	Cross-sectional	85			Other	Transplant			2		5
Noohi, S.	2007	Cross-sectional	55			Other	Transplant			2		4
Noohi, S.	2007	Cross-sectional	22			Other	Transplant			2		5
Pacheco, Alejandro	2007	Cross-sectional	57	45-64	51-99	Other	Dialysis	PD		2
Pacheco, Alejandro	2007	Cross-sectional	102	45-64	51-99	Other	Dialysis	HD	Conventional	2
Chisholm, Marie A.	2007	Cross-sectional	101	45-64	51-99	North America	Transplant			3
Chisholm, Marie A.	2007	Cross-sectional	29	45-64	51-99	North America	Transplant			3
Kalender, B.	2007	Case-control	68	45-64	51-99	Europe	Dialysis	HD	Conventional	2	1.13		1-33
Kalender, B.	2007	Case-control	47	45-64	51-99	Europe	Dialysis	PD	CAPD	2	2.12		1-33
Kalender, B.	2007	Case-control	26	45-64	51-99	Europe	CKD			2			1-33
Apostolou, Theofanis	2007	Cross-sectional	19	45-64	51-99	Europe	Dialysis	PD	CAPD	1			100
Apostolou, Theofanis	2007	Cross-sectional	26	45-64	51-99	Europe	Dialysis	PD	CAPD	2			0
Apostolou, Theofanis	2007	Cross-sectional	20	45-64	51-99	Europe	Transplant						100
Apostolou, Theofanis	2007	Cross-sectional	20	45-64	51-99	Europe	CKD						100
Fukuhara, Shunichi	2007	Cohort	177	45-64	51-99	Other	CKD						1-33
Culleton, Bruce F.	2007	RCT	26	45-64	51-99	North America	Dialysis	HD	Conventional	3			34-66
Culleton, Bruce F.	2007	RCT	25	45-64	51-99	North America	Dialysis	HD	Conventional	2			34-66
Contreras, Francoise	2007	Cross-sectional	41	45-64	1-50	Other	Dialysis	HD	Conventional	2
Ravagnani, Leda Maria Branco	2007	Cross-sectional	17	<45	1-50	Other	Dialysis
Plantinga, Laura C.	2007	Cross-sectional	567	45-64	51-99	North America	Dialysis	HD	Conventional		1.26		34-66
O'Sullivan, D.	2007	Cross-sectional	46	45-64	51-99	Europe	Dialysis	HD	Conventional	2
Fitzsimons, D.	2007	Cross-sectional	6		51-99	Europe	Dialysis	HD	Conventional
Romao, Maria Aparecida Fadil	2006	Cross-sectional	50	<45	51-99	Other	Dialysis	HD	Conventional	2			1-33
He, Q.	2006	Cohort	16	≥65	51-99	Other	Dialysis	HD	Conventional	2	4.36		34-66
Balaska, Aikaterini	2006	Cross-sectional	85	<45	51-99	Europe	Transplant			1		3
Kawauchi, A.	2006	Cross-sectional	53	45-64	51-99	Other	Dialysis	HD	Conventional	3	1.44		1-33
Kawauchi, A.	2006	Cross-sectional	175	45-64	51-99	Other	Dialysis	HD	Conventional	3	1.51		1-33
Stojanovic, M.	2006	Cross-sectional	192		51-99	Europe	Dialysis	HD	Conventional
Stojanovic, M.	2006	Cross-sectional	37		100	Europe	Dialysis	HD	Conventional
Yildirim, A.	2006	Cross-sectional	104	45-64	1-50	Europe	Dialysis	HD	Conventional
Yildirim, A.	2006	Cross-sectional	186	45-64	51-99	Europe	Dialysis	PD
Yildirim, A.	2006	Cross-sectional	356	<45	51-99	Europe	Transplant
Diaz-Dominguez, R.	2006	Cross-sectional	44			Europe	Other	Pretransplant
Vasilieva, Irina A.	2006	Cross-sectional	1047	<45	51-99	Europe	Dialysis	HD	Conventional	2	1.11		1-33
Altintepe, Lutfullah	2006	Case-control	125	≥65	51-99	Europe	Dialysis	HD	Conventional
Neipp, Michael	2006	Cross-sectional	139	45-64	51-99	Europe	Transplant			3			1-33
Guerini Rocco, D.	2006	Cross-sectional	45	45-64	51-99	Europe	Dialysis	HD	Conventional				1-33
Rathod, Rahul	2006	RCT	10	<45	100	Other	Dialysis	HD	Conventional	1			1-33
Rathod, Rahul	2006	RCT	10	45-64	100	Other	Dialysis	HD	Conventional	1			1-33
Yang, Shu-Chang	2006	Cross-sectional	249		51-99	Other	Dialysis	HD	Conventional		1.68
Sureshkumar, Kalathil K.	2006	Cohort	43	<45	51-99	North America	Transplant			2		1	100
Sureshkumar, Kalathil K.	2006	Cohort	11	45-64	51-99	North America	Transplant			2		5	100
Ogutmen, B.	2006	Case-control	64	45-64	51-99	Europe	Dialysis	HD	Conventional
Ogutmen, B.	2006	Case-control	207	45-64	51-99	Europe	Dialysis	PD
Ogutmen, B.	2006	Case-control	309	<45	51-99	Europe	Transplant
Turk, S.	2006	Cohort	97	45-64	51-99	Europe	Dialysis	HD	Conventional	2	1.43		0
Ross, Edward A.	2006	Cross-sectional	46	45-64	1-50	North America	Dialysis	HD	Conventional				100
Steiber, Alison L.	2006	RCT	19	≥65	100	North America	Dialysis	HD	Conventional	2			34-66
Steiber, Alison L.	2006	RCT	15	≥65	1-50	North America	Dialysis	HD	Conventional	2			34-66
Zimmermann, P. R	2006	Cohort	33			Other	Dialysis
Zimmermann, P. R	2006	Cohort	10			Other	Transplant
Muñoz Sancho, R.	2006	Cross-sectional	52	45-64	51-99	Europe	Dialysis	HD	Conventional	2
Alfaro Cuenca,	2006	Cohort	11	45-64	51-99	Other	Dialysis	HD	Conventional	3
Rocco, D. G.	2006	Cross-sectional	45	45-64	51-99	Europe	Dialysis	HD	Conventional				1-33
Aasebo, Willy	2005	Cohort	64	45-64		Europe	Transplant			1		5	1-33
Aasebo, Willy	2005	Cohort	49	45-64		Europe	Transplant			1		1	1-33
Martins, Marielza R. Ismael	2005	Cross-sectional	125	45-64	51-99	Other	Dialysis	HD	Conventional	2
Lee, Amanda J.	2005	Cross-sectional	74		51-99	Europe	Dialysis	PD	CAPD
Lee, Amanda J.	2005	Cross-sectional	99		51-99	Europe	Dialysis	HD	Conventional
Lee, Amanda J.	2005	Cross-sectional	178	45-64		Europe	Transplant
Acaray, Arzu	2005	Cross-sectional	100	<45	51-99	Europe	Dialysis	HD	Conventional	2			1-33
Roderick, P.	2005	Cross-sectional	269	45-64	51-99	Europe	Dialysis	HD	Conventional	2	1.37		1-33
Roderick, P.	2005	Cross-sectional	314	45-64	51-99	Europe	Dialysis	HD	Conventional	2	1.42		1-33
Taji, Yoshinori	2005	Cross-sectional	78	45-64	51-99	Other	Dialysis	HD	Conventional	3			1-33
Kusleikaite, Neda	2005	Cross-sectional	81	45-64	51-99	Europe	Dialysis	HD	Conventional	3	1.23
Perlman, Rachel L.	2005	Cross-sectional	222	45-64	51-99	North America	CKD						1-33
Taskapan, Hulya	2005	Cross-sectional	26	45-64	51-99	Europe	Dialysis	HD	Conventional	2	1.4		1-33
Taskapan, Hulya	2005	Cross-sectional	14	45-64	51-99	Europe	Dialysis	HD	Conventional	2	1.2		1-33
Cleary, J.	2005	Cross-sectional	97	45-64	1-50	Europe	Dialysis	HD	Conventional				1-33
Gorodetskaya, I.	2005	Cohort	38	45-64	51-99	North America	Dialysis						34-66
Gorodetskaya, I.	2005	Cohort	51	45-64	1-50	North America	CKD						34-66
Gorodetskaya, I.	2005	Cohort	66	≥65	51-99	North America	CKD						34-66
Gorodetskaya, I.	2005	Cohort	28	≥65	1-50	North America	Conservative						67-99
Soleimani, Ghazal	2005	Cross-sectional	70	45-64	51-99	North America	Dialysis
Arogundade, Fatiu A.	2004	Case-control	55	<45	1-50	Other	Dialysis	HD	Conventional	3	1.39
Chiang, Chih-Kang	2004	Cross-sectional	497	45-64	1-50	Other	Dialysis	HD	Conventional	2	1.42		1-33
Levendoglu, Funda	2004	Cross-sectional	14	<45	51-99	Europe	Dialysis	HD	Conventional	2			0
Jiang, Min-min	2004	Cross-sectional	42	≥65		Other	Dialysis	HD	Conventional				67-99
Jiang, Min-min	2004	Cross-sectional	78	≥65		Other	Dialysis	HD	Conventional				67-99
Jiang, Min-min	2004	Cross-sectional	61	≥65		Other	Dialysis	HD	Conventional				67-99
Cleemput, Irina	2004	Other	350	45-64	51-99	Europe	Transplant			2
Bass, Eric B.	2004	Cross-sectional	109		1-50	North America	Dialysis	HD	Conventional				1-33
Bass, Eric B.	2004	Cross-sectional	57		1-50	North America	Dialysis	PD	CAPD				1-33
Bass, Eric B.	2004	Cross-sectional	22		1-50	North America	Dialysis	PD	CCPD				1-33
Martinez-Castelao, Alberto	2004	Cross-sectional	232	45-64	51-99	Europe	Dialysis						100
Martinez-Castelao, Alberto	2004	Cross-sectional	121	45-64	51-99	Europe	Dialysis						0
Taji, Yoshinori	2004	Cohort	30	45-64	1-50	Other	Dialysis	HD	Conventional	3			1-33
Taji, Yoshinori	2004	Cohort	31	45-64	1-50	Other	Dialysis	HD	Conventional	3			1-33
Lee, Sun-Young	2004	Cross-sectional	28	45-64	51-99	Other	Dialysis	HD	Conventional	2	1.35		1-33
Lee, Sun-Young	2004	Cross-sectional	28	45-64	51-99	Other	Dialysis	HD	Conventional	2	1.33		1-33
Molsted, Stig	2004	Cross-sectional	112	45-64	51-99	Europe	Dialysis	HD	Conventional	2	1.31		1-33
Unruh, Mark	2004	RCT	1813	45-64	1-50	North America	Dialysis	HD	Conventional	2	1.42		34-66
Parsons, T. L.	2004	Case-control	7	45-64	51-99	North America	Dialysis	HD	Conventional	2			1-33
Parsons, T. L.	2004	Case-control	6	45-64	51-99	North America	Dialysis	HD	Conventional	2			1-33
Pucheu, Sylvie	2004	Cross-sectional	47	45-64	51-99	Europe	Dialysis	PD		2			0
Wu, Albert W.	2004	Cohort	452	45-64	51-99	North America	Dialysis	HD	Conventional	1			34-66
Wu, Albert W.	2004	Cohort	133	45-64	1-50	North America	Dialysis	PD		1			34-66
Turk, Suleyman	2004	Cross-sectional	104	45-64	100	Europe	Dialysis	HD	Conventional	2	1.1
Turk, Suleyman	2004	Cross-sectional	44	<45	100	Europe	Dialysis	HD	Conventional	2	1.1
Chang, S. T.	2004	Cohort	68		1-50	Other	Dialysis	HD	Conventional	2	1.43		34-66
Chang, S. T.	2004	Cohort	51		1-50	Other	Dialysis	HD	Conventional	2	1.41		34-66
Frank, Attalya	2003	Cross-sectional	71	45-64	51-99	Other	Other	Mixed					1-33
Hamilton, G.	2003	Cohort	69	45-64	51-99	North America	Dialysis	HD	Conventional		1.54
Buemi, Michele	2003	Case-control	50	45-64	51-99	Europe	Dialysis	HD	Conventional	2			34-66
de Castro, Monica	2003	Cross-sectional	27	45-64	51-99	Other	Dialysis	HD	Conventional	2			100
de Castro, Monica	2003	Cross-sectional	157	<45	51-99	Other	Dialysis	HD	Conventional	2			0
Manns, B.	2003	Cohort	151	45-64	51-99	North America	Dialysis	HD		2	1.54		1-33
Manns, B.	2003	Cohort	41	45-64	1-50	North America	Dialysis	PD		2	2.51		34-66
Moons, Philip	2003	Cross-sectional	350	45-64	51-99	Europe	Transplant			2
McFarlane, Philip A.	2003	Cross-sectional	19	45-64	51-99	North America	Dialysis	HD	Conventional	3	1.4		1-33
McFarlane, Philip A.	2003	Cross-sectional	24	45-64	100	North America	Dialysis	HD	Home	3	1.6		1-33
Caskey, F.J.	2003	Cross-sectional	224	45-64	51-99	Europe	Dialysis						1-33
Rosas, Sylvia E.	2003	Cross-sectional	166	45-64	100	North America	Dialysis	HD	Conventional				34-66
Perneger, Thomas V.	2003	Case-control	83	45-64	51-99	Europe	Dialysis	HD	Conventional
Painter, Patricia L.	2003	Cohort	14	45-64	100	North America	Transplant			1			0
Painter, Patricia L.	2003	Cohort	9	45-64	100	North America	Transplant			1			0
Oberbauer, Rainer	2003	Cohort	183	<45	51-99	Europe	Transplant			1		2	1-33
Oberbauer, Rainer	2003	Cohort	178	45-64	51-99	Europe	Transplant			1		2	1-33
Chow, Fiona Y. F.	2003	Cross-sectional	1178.8	≥65	1-50	Other	CKD						1-33
Sesso, Ricardo	2003	Cohort	90	45-64	51-99	Other	Dialysis	HD	Conventional	1			1-33
Iliescu, Eduard A.	2003	Cross-sectional	89	45-64	51-99	North America	Dialysis	HD	Conventional	2	1.79		1-33
Kim, Keum-Soon	2003	Cross-sectional	79	<45		Other	Transplant			2
Loos, C.	2003	Cross-sectional	169	≥65	51-99	Europe	CKD						34-66
White, Christine A.	2002	Cohort	117	45-64	51-99	North America	Dialysis	HD	Conventional		1.49		34-66
Walters, Brian A. J.	2002	Cross-sectional	422	45-64	51-99	North America	Dialysis	HD	Conventional	1			34-66
Griva, Konstadina	2002	Cross-sectional	76	<45	51-99	Europe	Transplant			3		5	1-33
Griva, Konstadina	2002	Cross-sectional	271	45-64	51-99	Europe	Transplant			3		1	1-33
Juergensen, Peter H.	2002	Cross-sectional	147	45-64	51-99	Europe	Dialysis	HD	Conventional
Juergensen, Peter H.	2002	Cross-sectional	96	45-64	51-99	North America	Dialysis	HD	Conventional
Manns, Braden J.	2002	Cross-sectional	128	45-64	51-99	North America	Dialysis	HD		2	1.55		1-33
Sureshkumar, Kalathil K.	2002	Case-control	27	<45	51-99	North America	Transplant			2		1	100
Reimer, Jens	2002	Cohort	63	<45	51-99	Europe	Transplant			2			1-33
Reimer, Jens	2002	Cohort	63	<45	51-99	Europe	Transplant			2			1-33
Baiardi, Francesca	2002	Cross-sectional	171	45-64	51-99	Europe	Dialysis	HD	Conventional	3			1-33
Baiardi, Francesca	2002	Cross-sectional	30	45-64	51-99	Europe	Dialysis	PD		2			1-33
Baiardi, Francesca	2002	Cross-sectional	34	<45	51-99	Europe	Transplant						1-33
Baiardi, Francesca	2002	Cross-sectional	60	45-64	51-99	Europe	CKD			3			1-33
Sennfalt, Karin	2002	Cross-sectional	27	45-64		Europe	Dialysis	HD	Conventional	2			1-33
Sennfalt, Karin	2002	Cross-sectional	27	45-64		Europe	Dialysis	PD		2			1-33
Sennfalt, Karin	2002	Cross-sectional	27	45-64		Europe	Transplant			3			1-33
Kusek, John W.	2002	Cross-sectional	1094	45-64	51-99	North America	CKD						0
de Wit, G. Ardine	2002	Cross-sectional	69	45-64	51-99	Europe	Dialysis	HD	Conventional	1	3.7		1-33
de Wit, G. Ardine	2002	Cross-sectional	66	45-64	51-99	Europe	Dialysis	PD		2	2		1-33
Houle, N.	2002	Cross-sectional	44	45-64	51-99	North America	Other	Mixed
Kalantar-Zadeh, K.	2001	Cross-sectional	65	45-64	51-99	North America	Dialysis	HD	Conventional	2	1.38
de Wit, G.A. et al	2001	Cross-sectional	56	45-64	51-99	Europe	Dialysis	PD	CAPD	2	2		1-33
de Wit, G.A. et al	2001	Cross-sectional	37	45-64	1-50	Europe	Dialysis	PD	APD	1	1.9		1-33
Manu, M. A.	2001	Other	66			Europe	Dialysis	HD	Conventional
Manu, M. A.	2001	Other	92			Europe	Transplant
Martin, C. R.	2001	Cross-sectional	24	45-64	51-99	Europe	Dialysis	PD	CAPD	2	2.47
Martin, C. R.	2001	Cross-sectional	24	45-64	51-99	Europe	Dialysis	PD	CAPD	2	1.61
Chen, Y. C.	2000	Cross-sectional	38	<45	0	Other	Dialysis	PD		2			1-33
Chen, Y. C.	2000	Cross-sectional	29	45-64	51-99	Other	Dialysis	PD		2			1-33
Pinson, C. W.	2000	Cohort	87	<45	51-99	North America	Transplant			1			34-66
Carmichael, P.	2000	Cross-sectional	97	45-64	51-99	Europe	Dialysis	PD		2	1.95		1-33
Carmichael, P.	2000	Cross-sectional	49	45-64	51-99	Europe	Dialysis	HD	Conventional	2	1.15		1-33
Papalois, V. E.	2000	Cross-sectional	72	<45		North America	Transplant			2			34-66
Papalois, V. E.	2000	Cross-sectional	703	<45		North America	Transplant			2			34-66
Papalois, V. E.	2000	Cross-sectional	313	<45		North America	Transplant			2			1-33
Papalois, V. E.	2000	Cross-sectional	761	<45		North America	Transplant			2			34-66
Fujisawa, M.	2000	Cross-sectional	114	45-64	51-99	Other	Dialysis	HD	Conventional	3			1-33
Fujisawa, M.	2000	Cross-sectional	117	<45	1-50	Other	Transplant			3		4	1-33
Rebollo, P.	2000	Cohort	37	≥65	100	Europe	Dialysis	HD	Conventional	2			1-33
Rebollo, P.	2000	Cohort	34	≥65	0	Europe	Dialysis	HD	Conventional	2			1-33
Rebollo, P.	2000	Cohort	50	≥65	100	Europe	Dialysis	HD	Conventional	2			1-33
Rebollo, P.	2000	Cohort	48	≥65	0	Europe	Dialysis	HD	Conventional	2			1-33
Rebollo, P.	2000	Cohort	122	≥65	100	Europe	Transplant			2			1-33
Rebollo, P.	2000	Cohort	64	≥65	0	Europe	Transplant			2			1-33
Rebollo, P.	2000	Cohort	18	≥65	100	Europe	Transplant			2			1-33
Rebollo, P.	2000	Cohort	6	≥65	0	Europe	Transplant			2			1-33
Diaz-Buxo, J. A.	2000	Cross-sectional	16755	45-64	51-99	North America	Dialysis	HD	Conventional				34-66
Diaz-Buxo, J. A.	2000	Cross-sectional	728	45-64	1-50	North America	Dialysis	PD	CAPD				34-66
Diaz-Buxo, J. A.	2000	Cross-sectional	532	45-64	51-99	North America	Dialysis	PD	CCPD				34-66
Painter, P.	2000	Case-control	87	45-64		North America	Dialysis	HD	Conventional	2	1.5		34-66
Painter, P.	2000	Case-control	79	45-64		North America	Dialysis	HD	Conventional	2	1.6		34-66
Kutner, N. G.	2000	Cross-sectional	226	45-64	51-99	North America	Dialysis						34-66
Wight, J. P.	1998	Cross-sectional	42		51-99	Europe	Dialysis	HD	Home				0
Wight, J. P.	1998	Cross-sectional	100		51-99	Europe	Dialysis	HD	Conventional				1-33
Wight, J. P.	1998	Cross-sectional	41		51-99	Europe	Dialysis	HD	Conventional				1-33
Wight, J. P.	1998	Cross-sectional	109		51-99	Europe	Dialysis	PD					1-33
Wight, J. P.	1998	Cross-sectional	228		51-99	Europe	Transplant						1-33
Rebollo, P.	1998	Cross-sectional	24	≥65	100	Europe	Transplant						1-33
Rebollo, P.	1998	Cross-sectional	100	≥65	51-99	Europe	Other	Mixed			1.08		1-33
Jassal, S. V.	1998	Cross-sectional	43	≥65		North America	Dialysis						1-33
Ardine de Wit, G.	1998	Cross-sectional	46	≥65	51-99	Europe	Dialysis	HD	Conventional	2
Ardine de Wit, G.	1998	Cross-sectional	23	45-64	51-99	Europe	Dialysis	HD	Satellite	2
Ardine de Wit, G.	1998	Cross-sectional	59	45-64	51-99	Europe	Dialysis	PD	CAPD	2
Ardine de Wit, G.	1998	Cross-sectional	37	45-64	1-50	Europe	Dialysis	PD	CCPD	2
Shield, C. F., 3rd	1997	RCT	303	<45	51-99	North America	Dialysis
Ozminkowski, R. J.	1997	Cross-sectional	304			North America	Dialysis						1-33
Ozminkowski, R. J.	1997	Cross-sectional	211			North America	Transplant			2
Sesso, R.	1997	Cross-sectional	53	45-64	51-99	Other	Dialysis	HD	Conventional	1			1-33
Sesso, R.	1997	Cross-sectional	60	45-64	51-99	Other	Dialysis	HD	Conventional	1			1-33
DeOreo, P. B.	1997	Cross-sectional	1000	45-64	51-99	North America	Dialysis	HD	Conventional		1.32		34-66
Merkus, M. P.	1997	Cross-sectional	120	45-64	51-99	Europe	Dialysis	HD	Conventional		2.7		1-33
Merkus, M. P.	1997	Cross-sectional	106	45-64	51-99	Europe	Dialysis	PD			1.5		1-33
Wiser, N. A.	1997	Case-control	34	45-64	51-99	North America	Dialysis	HD	Conventional	2
Wiser, N. A.	1997	Case-control	53	45-64	1-50	North America	Dialysis	HD	Conventional	2
Molzahn, A. E.	1996	Cross-sectional	30	45-64		North America	Dialysis	PD	CAPD	2
Molzahn, A. E.	1996	Cross-sectional	52	45-64		North America	Dialysis	HD	Conventional	2
Molzahn, A. E.	1996	Cross-sectional	37	45-64		North America	Dialysis	HD	Home	2
Molzahn, A. E.	1996	Cross-sectional	96	<45		North America	Transplant			2
Laupacis, A.	1996	Cross-sectional	132			North America	Transplant			1		2	1-33
Khan, I. H.	1995	Case-control	27	45-64		Europe	Dialysis	PD		2
Khan, I. H.	1995	Case-control	43	45-64		Europe	Dialysis	HD	Conventional	2
Khan, I. H.	1995	Case-control	102	45-64		Europe	Transplant
Meyer, K. B.	1994	Cross-sectional	112	45-64	51-99	North America	Dialysis
Russell, J. D.	1992	Cohort	27	<45	51-99	North America	Transplant			2		2	1-33
Kurtin, Paul S.	1992	Cohort	34	45-64	51-99	North America	Dialysis	HD	Conventional
Canadian Erythropoietin Study Group	1990	RCT	40	45-64	51-99	North America	Dialysis	HD	Conventional	2
Canadian Erythropoietin Study Group	1990	RCT	40	<45	1-50	North America	Dialysis	HD	Conventional	2
Canadian Erythropoietin Study Group	1990	RCT	38	<45	51-99	North America	Dialysis	HD	Conventional	2
Churchill, D. N.	1987	Cross-sectional	42			North America	Dialysis	HD	Conventional
Churchill, D. N.	1987	Cross-sectional	42			North America	Dialysis	HD	Home
Churchill, D. N.	1987	Cross-sectional	31			North America	Dialysis	PD	CAPD
Churchill, D. N.	1987	Cross-sectional	79			North America	Transplant
